# Supplementary material for: Integrative taxonomy of Metrichia Ross (Trichoptera: Hydroptilidae: Ochrotrichiinae) microcaddisflies from Brazil: descriptions of twenty new species
Source: PeerJ. 2016 May 5;4:e2009. doi: 10.7717/peerj.2009 (PMC4860326; doi:10.7717/peerj.2009)
Supplement: Supplemental Information 3 [file peerj-04-2009-s003.fas]

>ENT2199_A_cebolatti
-----------------------------------------------------------------------------------------------------------------------------------------------------------------------------------------------------------------CTCCCTCACTATTCTTACTTTTGTTAGGCTCTATAGTAGAAAATGGGGCAGGAACTGGGTGAACAGTATACCCCCCATTAGCTTCAAACATCTCCCACAGTGGGGCCTCAGTAGATCTTACAATTTTTTCTCTTCACATAGCTGGAATCTCCTCTATTTTAGGGGCAATTAACTTTATTTC-------------------------------------------------------------------------------------------------------------------------------------------------------------------------------------------
>ENT2337_B_bispinosa
TATTCGAATTGAGCTGAGAACCTGTGGCAATTTAATTAATAACGATCAAATTTATAATATAATCGTAACTATTCATGCATTTATTATAATTTTTTTTATAGTTATACCTATTATAATTGGAGGATTCGGAAATTGATTAGTCCCATTAATATTAGGAGCACCAGATATAGCATTTCCCCGAATAAATAATATAAGATTTTGACTTCTACCCCCATCTTTAATTTTTTTAATTTTAAGAATATTTATCGAATCCGGAACAGGAACTGGCTGAACTGTTTACCCCCCCTTGGCTTCAAATTTATTTCACAGAGGGGCTGCTGTAGATTTACTAATTTTTTCTTTACACTTAGCAGGAATTTCCTCTATTTTAGGGGCAATTAATTTTATTTCTACAATTTTTAATATAAAATCTCAAAATATAAAAATTGATCAAATATCTCTTTTTATCTGATCAGTGTTAATTACAGCTTTTTTACTATTATTGTCACTGCCTGTTTTAGCAGGAGCTATTACAATGCTGTTAACAGATCGAAATTTAAATACTTCATTTTTTGAT---------------------
>N_cautinensis
GATTCGTATTGAATTAAGAACACCTAATTATTTAATTGGTAATGATCAAATTTATAATGTTATTGTAACAGCTCACGCTTTTATTATAATTTTTTTTATGGTAATACCTATTATAATTGGAGGATTTGGTAATTGATTAGTTCCTTTAATAATTGGTGCTCCAGATATAGCTTTTCCTCGAATAAATAATATAAGATTTTGATTATTGCCCCCTTCAATTACTTTATTATTATTAAGATCTATAGTTGAAAATGGAGCAGGTACTGGATGAACTGTGTACCCCCCTTTATCTTCAAATATTTCCCATAGAGGATCTTCCGTAGATTTAGCTATTTTTTCTTTACATTTAGCTGGGATTTCTTCAATTTTAGGGGCTGTAAATTTTATTTCTACGATTATAAATATAAAGCCTAATAATATAAAAATGGATCAAATACCTTTATTTGTTTGATCTGTTTTAATTACAGCAATTTTATTATTATTATCTTTACCAGTTCTAGCTGGAGCTATTACAATGTTATTAACAGATCGAAATTTAAATACTTCTTTTTTTGATCCTGCTGGAGGGGGAGATCCT
>ENT2460_N_tupi
AATTCGACTAGAATTAAGAACCCCCGGATTTTTAATTGGCAATGATCAAATCTATAATGTTATTGTCACAGCTCATGCTTTTATTATAATTTTCTTCATGATTATACCCACAATAATCGGAGGATTCGGGAATTGACTAATTCCCCTAATACTAGGGGCCCCTGATATAGCTTTCCCCCGAATAAATAATATAAGATTTTGGCTTCTACCCCCCTCATTATTTTTACTTTTACTCGGATCAATAGTAGAAAATGGAGCAGGAACTGGATGAACAGTTTACCCCCCATTAGCATCTAATATCTCCCATAGAGGAGCTTCTGTAGATCTTAGAATTTTCTCCCTACATTTAGCAGGAATCTCCTCAATTTTGGGGGCAATTAATTTTATTTCAACAATTATTAATATAAAACCCATAAATATAAGATTTGATCAAATATCTCTATTCACATGATCCGTTCTAATTACTGCAATCTTACTTCTCCTCTCTCTCCCTGTTTTAGCAGGAGCTATTACTATATTATTAACCGATCGAAATTTAAATACCTCTTTTTTCGACCCTGCGGGGGGAGG-------
>ENT2472_O_caatinga
--------------------------------------------------------------------------------------------------------------------------------------GATTAGTTCCTCTTATACTTGGTGCCCCTGACATAGCTTTCCCCCGAATAAATAATATAAGATTTTGATTGCTTCCGCCCTCAATTACTTTATTATTATTAAGATCACTGGTAGAAAATGGAGCAGGAACTGGTTGAACTGTTTACCCCCCACTTGCCAGAAATATTTCTCACAGAGGGGCTTCTGTAGATTTAGCCATTTTTTCTCTTCATTTAGCCGGAGTGTCATCAATTTTAGGAGCTATTAATTTTATCTCTACTATTATTAATATAAAATTTTATAGATCAAACTTTGATCAATTACCTTTATTTGTATGATCAGTTTTAATCACTGCTATTTTACTTTTACTTTCTCTTCCCGTATTAGCAGGGGCTATTACAATACTTCTCACAGATCGAAATATTAATACTTCTTTTTTTGACCCAGCTGGAGGAGGAGACCCC
>ENT2473_O_patulosa
---------------------------------------------------------------------------------------------------------------------------------------ATTAGTTCCCTTAATATTAGGTGCCCCAGATATAGCTTTCCCCCGAATAAATAATATAAGATTTTGATTACTCCCACCTTCTTTAACTCTTTTATTGTTAAGATCTATAACTGAAAATGGCGCAGGCACAGGATGAACTGTTTATCCTCCTCTAGCTAGAAATATTTCCCACAGTGGAAGATCCGTAGATTTAGCTATTTTCTCCCTTCATCTCGCAGGAATTTCTTCTATTCTAGGAGCAATTAATTTTATTTCAACAATTATTAATATAAAATTCCATAGCAGAAATTTTGACCAATTACCTCTTTTTGTGTGATCTGTACTAATCACAGCAATTTTACTATTACTATCATTACCTGTTCTAGCGGGGGCTATTACAATATTACTGACCGATCGTAATATTAATACATCTTTTTTTGACCCTGCTGGAGGGGGAGATCCA
>ENT2279_O_spCR1
-------------------------------------------------------------------------------------------------------------------------------------------------------------------------------------------AATATAAGATTTTGACTCCTCCCCCCCTCTTTAACACTACTGTTATTAAGATCTATGGTAGAAAACGGGGCTGGAACTGGATGAACAGTTTACCCCCCATTAAGAAGAAATATTTCCCACTCTGGAGCTTCTGTCGACTTAACAATTTTTTCTCTTCATTTAGCAGGAATTTCCTCAATCTTAGGAGCTATTAATTTTATTTCTACTATTATTAATATAAAACCTTACAACATAACATTCGATCAACTACCTTTATTTGTTTGATCAGTATTTATTACAGCAATTTTATTATTGCTTTCTTTACCTGTTTTAGCCGGAGCTATTACAATACTCCTAACAGACCGAAACATTAACACATCATTTTTTGACCCCGCGGGGGGGGG-------
>ENT0057_O_tica
---------------------------------------------------------------------------------------------------------------------------------AAATTGATTAGTTCCTTTAATATTGGGGATTCCTGATATAGCTTTTCCTCGCATAAATAATATAAGATTTTGATTTTTACCACCTTCTTTAAGATTATTAATTTTAGGTTCTTTAACAGACTCAGGAGCTGGGACTGGTTGAACTGTTTACCCCCCTCTTTCTTCAAATATTGCACATAGGGGGATTTCTGTAGATTTATCTATTTTTTCTTTACATATAGCGGGAATTTCGTCAATTTTAGGTGCCGTTAATTTTATTTCTACAATTTTAAATATAAAACCATTAAATATAAGTTATGATCAAATACCTTTATTTGTTTGATCTGTTTTTATTACGGCTATTCTTCTTTTATTGTCATTACCGGTTTTAGCGGGAGCTATTACTATATTATTAACTGATCGAAATTTAAACACTTCTTTCTTTGATCCTATAGGAGGAGGAGACCCA
>ENT2338_R_spBR1
AATTCGATTTGAATTAAGAATTCCTGGTTATTTAATTGGAAATGATCAAATTTATAACGTCATTGTTACTGCTCATGCTTTTATTATAATTTTTTTTATAATTATACCTATTATAATTGGAGGATTTGGAAATTGACTAATTCCTTTAATGTTAGGAGCTCCTGATATAGCTTTCCCTCGAATAAATAATATAAGATTTTGAATTTTACCTCCATCATTATTTTTACTTTTACTAGGATCAATAGTTGAAAATGGAGCTGGGACAGGGTGAACTGTTTATCCCCCATTATCATCTAATATTAGACATAATGGTCTCTCAGTTGACTTAACTATTTTTTCTTTACATATAGCAGGAATTTCTTCTATTTTAGGAGCAATTAATTTTATTTCTACAATCTTAAATATAAAATCATTAAGAATAAAATTTGAACAAATACCATTATTTGTTTGATCAGTTTTAATTACTGCGGTATTATTATTACTTTCATTACCAGTTTTAGCTGGAGCTATTACAATATTATTAACTGATCGAAATTTAAATACATCATT----------------------------
>ENT0122_R_dikrosa
AATTCGAATTGAATTAAGAACTCCTGGATTTTTAATTGGAAATGATCAAATTTATAATGTTATTGTTACAGCACATGCTTTTGTAATAATTTTTTTTATAGTAATACCTATTATAATTGGAGGTTTTGGTAATTGATTAGTCCCCCTAATGTTAGGAGCTCCTGATATAGCATTTCCACGAATAAATAATATAAGATTTTGATTACTACCCCCCTCATTATTTCTTCTTCTTCTTAGATCAATAATTGAAAATGGAGCAGGAACTGGTTGAACCGTATACCCCCCTCTAGCAAGAAATATTTCTCATAGTGGTGCTTCAGTAGACTTAGCAATTTTTTCTTTACATTTAGCAGGAATTTCTTCAATTTTAGGAGCTGTAAATTTCATTTCTACAATTATTAATATAAAACCTTTAAATATGAAACTAGATCAAATACCATTATTTGTATGATCTGTCTTTATTACTGCTATTTTATTATTACTTTCTTTACCTGTTTTAGCTGGAGCTATTACTATGTTATTAACAGATCGAAATTTAAATACGTCCTTTTTCGATCCTGCAGGAGGAGGAGATCCA
>ENT2277_R_torulosa
------------------------------------------------------------------------------------------------------------------------------------------------------------------------------------------TAACATAAGATTTTGATTACTTCCTCCTTCCTTATTCCTTTTATTACTAAGATCTATAGTAGAAAATGGGGCAGGAACTGGGTGAACAGTTTATCCCCCCCTAGCTAGCAATATTTCCCATAGTGGAGCTTCTGTTGACTTAGCTATTTTTTCTCTCCATTTAGCCGGAATTTCTTCAATTCTAGGAGCTGTAAACTTTATCTCAACCATTATCAATATGAAACCATTAAATATAAAATTCGAGCAAATACCTTTATTTGTTTGATCAGTATTTATTACTGCTATTCTTTTACTTCTCTCACTCCCTGTTTTAGCTGGGGCTATTACAATACTACTTACAGATCGTAATTTAAATACATC-------------------------------
>ENT2190_M_itabaiana
AATTCGCCTAGAATTAAGAACCCCCGGGTTCCTCATCGGAAATGATCAAATTTATAATGTAATCGTTACTGCTCATGCTTTTGTCATAATTTTTTTTATAATTATACCAATTATAATTGGAGGAGTGGGAAATTGACTAGTACCCCTCATACTAGGGGCCCCCGATATAGCTTTCCCCCGAATAAATAACATAAGATTCTGACTTCTTCCCCCTTCACTCTCCTTATTATTACTTGGGTCAATAGTAGAAAATGGTGCTGGCACAGGCTGAACTGTGTACCCTCCCTTAGCCTCTAATATTTCACATACAGGACCTTCAGTAGATTTAACTATTTTCTCCCTACATATAGCAGGTATTTCCTCTATTTTAGGAGCAATTAATTTTATTTCTACAATCATTAATATAAAACCTCTAAACATAAAATTTGATCAAATACCTCTCTTTGTATGATCAGTCTTAATTACTGCAATTCTTCTTCTTCTTTCACTACCTGTTTTAGCAGGAGCTATTACAATACTTCTTACTGACCGAAACCTAAATACATCTTTCTTCGACCCTGCAGGAGGGGGAGACCCA
>ENT2192_M_acuminata
CATCCGTCTCGAGCTAAGAACTCCTGGGTATTTAATTGGAAATGACCAAATTTATAACGTAATTGTTACTGCTCACGCCTTCGTGATAATTTTCTTTATAATTATACCTATTATAATCGGGGGATTTGGAAACTGATTGGTTCCCCTTATACTGGGAGCTCCCGATATAGCATTCCCCCGAATAAATAATATAAGATTCTGACTTTTACCCCCTTCCCTATCTCTTTTATTATTAGGGTCTATAGTTGAAAACGGGGCTGGGACAGGCTGAACTGTTTACCCCCCTCTTGCAGCAAATATCTCCCACACAGGACCATCAGTGGACTTAACTATTTTTTCTCTTCATATGGCGGGAATCTCATCAATTTTAGGTGCTATTAATTTTATCTCGACTATTATTAACATAAAACCTATTAATATAAAATTTGATCAAATACCCTTATTTGTATGATCAGTCTTAATCACAGCGATTCTCCTCCTTCTATCTCTACCCGTACTAGCAGGAGCTATTACCATACTGCTTACAGATCGAAATTTAAATACTTCATTTTTCGACCCTGCAGGTGGAGGAGATCCA
>ENT2193_M_talhada
AATCCGTCTTGAACTCTCAACCCCCGGCTATTTAATTGGCAATGACCAGATTTACAATGTAATTGTAACTGCCCATGCTTTTATCATAATTTTTTTTATAATTATACCCATTATAATTGGAGGATTCGGAAATTGACTTATCCCGCTAATATTGGGAGCCCCTGACATAGCCTTCCCCCGAATAAATAATATAAGGTTTTGGCTTTTACCACCATCTCTCTCTCTCTTATTACTTGGATCCATAATTGACAATGGAGCAGGCACTGGATGAACAGTTTACCCCCCTCTTGCTTCCAATATTTCTCATAGAGGACCTTCTGTTGATTTAACAATTTTTTCTTTACATATAGCGGGAATCTCTTCAATTTTAGGGGCCATTAATTTTATTTCAACTATTTTAAACATAAAACCCACAAATATAAAATATGACCAAATACCTCTTCTTGTTTGAGCAATCTTAATCACAACAATCTTATTACTTCTTTCACTACCTGTTTTAGCAGGCGCCATTACAATATTATTAACAGACCGTAATTTAAATTCCTGTTTTTTTGACCCAGCAGGTGGGGGCGATCCC
>ENT2195_M_caraca
CATTCGACTCGAACTAAGAACCCCCGGATACTTAATCGGAAACGATCAAATTTATAATGTAATTGTTACAGCCCACGCTTTCATTATAATTTTTTTTATAATTATACCAATCATAATTGGGGGATTCGGAAACTGACTAGTTCCCCTAATATTAGGGGCCCCAGATATAGCTTTCCCCCGTATGAATAATATAAGATTCTGGCTACTACCCCCCTCCCTATCTCTCTTATTATTGGGGTCTATAGTCGAAAATGGAGCTGGTACTGGCTGAACAGTCTACCCCCCATTAGCTTCAAATATTTCTCACACAGGGCCTTCAGTTGACTTAACCATTTTTTCACTGCATATAGCGGGAATCTCCTCCATTCTCGGGGCTATTAACTTCATCTCTACAATTATTAACATAAAACCCGTAAATATAAAATTTGACCAAATACCCCTATTTGTTTGATCCGTTCTTATCACAGCTATCCTCCTACTACTATCCCTCCCAGTGCTCGCGGGGGCTATTACAATACTCCTAACAGATCGTAACCTAAACTCATCATTTTTCGACCCCGCAGGAGGGGGAGATCCA
>ENT2200_M_bonita_larv
---------------------------------------------------------------------------------------------------------------------------------------------------------------------------------------------TATAAGATTTTGATTATTACCCCCCTCACTTTTATTACTCCTACTTGGTTCTATGGTGGAAAATGGTGCAGGCACCGGTTGAACTGTTTACCCTCCCCTGGCCTCTAACATTTCCCACACTGGACCTTCAGTCGATTTAACTATTTTCTCACTACATATAGCAGGAATTTCATCTATTCTGGGAGCAATCAATTTTATCTCAACAATTATCAATATAAAACCCACAAATATAAAATTTGATCAGATACCCCTATTCGTTTGATCTGTTCTTATTACTGCTATTCTCCTTCTTTTATCTCTCCCAGTATTAGCGGGGGCCATCACCATACTTTTAACTGATCGTAATTTAAATACCTCATTTTTCGACCCCGCTGGAGGGGGAGACCCT
>ENT2201_M_bonita_larv
---------------------------------------------------------------------------------------------------------------------------------------------------------------------------------------------------ATTTTGATTATTACCCCCCTCACTTTTATTACTCCTACTTGGTTCTATGGTAGAAAATGGTGCAGGCACCGGTTGAACTGTTTACCCTCCCCTGGCCTCTAACATTTCCCACACTGGACCTTCAGTCGATTTAACTATTTTCTCACTACATATAGCAGGAATTTCATCTATTCTGGGAGCAATCAATTTTATCTCAACAATTATCAATATAAAACCCACAAATATAAAATTTGATCAGATACCCCTATTCGTTTGATCTGTTCTTATTACTGCTATTCTCCTTCTTTTATCTCTCCCAGTATTAGCGGGGGCCATCACCATACTTTTAACTGATCGTAATTTAAATACCTCATTTTTCGACCCCGCTGGAGGGGGAGACCCT
>ENT2202_M_bonita_larv
----------------------------------------------------------------------------------------------------------------------------------------------------------------------------------------------------TTTTGATTATTACCCCCCTCACTTTTATTACTCCTACTTGGTTCTATGGTAGAAAATGGTGCAGGCACCGGTTGAACTGTTTACCCTCCCCTGGCCTCTAACATTTCCCACACTGGACCTTCAGTCGATTTAACTATTTTCTCACTACATATAGCAGGAATTTCATCTATTCTGGGAGCAATCAATTTTATCTCAACAATTATCAATATAAAACCCACAAATATAAAATTTGATCAGATACCCCTATTCGTTTGATCTGTTCTTATTACTGCTATTCTCCTTCTTTTATCTCTCCCAGTATTAGCGGGTGCCATCACCATACTTTTAACTGATCGTAATTTAAATACCTCATTTTTCGACCCCGCTGGAGGGGGAGACCCT
>ENT2203_M_bonita_larv
-------------------------------------------------------------------------------------------------------------------------------------------------------------------------------------------AATATAAGATTTTGATTATTACCCCCCTCACTTTTATTACTCCTACTTGGTTCTATGGTAGAAAATGGTGCAGGCACCGGTTGAACTGTTTACCCTCCCCTGGCCTCTAACATTTCCCACACTGGACCTTCAGTCGATTTAACTATTTTCTCACTACATATAGCAGGAATTTCATCTATTCTGGGAGCAATCAATTTTATCTCAACAATTATCAATATAAAACCCACAAATATAAAATTTGATCAGATACCCCTATTCGTTTGATCTGTTCTTATTACTGCTATTCTCCTTCTTTTATCTCTCCCAGTATTAGCGGGGGCCATCACCATACTTTTAACTGATCGTAATTTAAATACCTCATTTTTCGACCCCGCTGGAGGGGGAGACCCT
>ENT2204_M_bonita_larv
-----------------------------------------------------------------------------------------------------------------------------------------------------------------------------------------------TAAGATTTTGATTATTACCCCCCTCACTTTTATTACTCCTACTTGGCTCTATGGTAGAAAATGGTGCAGGCACCGGTTGAACTGTTTACCCTCCCCTGGCCTCTAACATTTCCCACACTGGACCTTCAGTCGATTTAACTATTTTCTCACTACATATAGCAGGAATTTCATCTATTCTGGGAGCAATCAATTTTATCTCAACAATTATCAATATAAAACCCACAAATATAAAATTTGATCAGATACCCCTATTCGTTTGATCCGTTCTTATTACTGCTATTCTCCTTCTTTTATCTCTCCCAGTATTAGCGGGTGCCATCACCATACTTTTAACTGATCGTAATTTAAATACCTCATTTTTCGACCCCGCTGGGGGGGGAGACCCT
>ENT2205_M_formosinha
---------------------------------------------------------------------------------------------------------------------------------AAATTGATTAGTTCCTCTAATATTAGGGGCCCCAGATATGGCTTTCCCCCGAATAAATAACATAAGATTTTGACTTTTGCCCCCTTCTTTAGCTCTTTTATTACTGGGGTCTATAATCGAAAATGGTGCCGGTACTGGATGAACAGTATACCCCCCTCTCGCTGCTAATACTTCCCATAATGGTCCTGCTGTTGACTTAACAATTTTTTCACTTCACATAGCCGGAATCTCATCAATTTTAGGAGCAATTAATTTCATTTCAACTATTATCAACATAAAGCCCATAAATATAAAATTTGATCAATTACCTCTATTTGTCTGATCTGTCTTAATTACAGCAATCTTATTACTTTTATCACTGCCAGTATTAGCCGGAGCTATCACCATATTATTAACAGATCGAAATCTCAATACATCCTTTTTTGATCCGGCTGGAGGGGGTGACCCC
>ENT2206_M_formosinha
----------------------------------------------------------------------------------------------------------------------------------------------------------------------------------------------------------------------TCTTTAGCTCTTTTATTACTGGGGTCTATAATCGAAAATGGTGCCGGTACTGGATGAACAGTATACCCCCCTCTCGCTGCTAATGCTTCCCATAATGGTCCTGCTGTTGACTTAACAATTTTTTCACTTCACATAGCCGGAATCTCATCAATTTTAGGAGCAATTAATTTCATTTCAACTATTATCAACATAAAGCCCATAAATATAAAATTTGATCAATTGCCTCTATTTGTCTGATCTGTCTTAATTACAGCAATCTTATTACTTTTATCACTGCCAGTATTAGCCGGAGCTA--------------------------------------------------------------------
>ENT2207_M_formosinha
AATTCGATTAGAATTAAGAACTCCGGGGTATTTAATTGGAAACGATCAAATTTATAATGTAATCGTCACTGCTCATGCTTTTATTATGATTTTTTTTATAATTATGCCAATTATAATCGGGGGATTTGGAAATTGATTAGTCCCTCTAATATTAGGGGCCCCAGATATGGCTTTCCCCCGAATAAATAACATAAGATTTTGACTTTTGCCCCCTTCTTTAGCTCTTTTATTACTGGGGTCTATAATCGAAAATGGTGCCGGTACTGGGTGAACAGTATACCCCCCTCTCGCTGCTAATACTTCCCATAATGGTCCTGCTGTTGACTTAACAATTTTTTCACTTCACATAGCCGGAATCTCATCAATTTTAGGAGCAATTAATTTCATTTCAACTATTATCAACATAAAGCCCATAAATATAAAATTTGATCAATTGCCTCTATTTGTCTGATCTGTCTTAATTACAGCAATCTTATTACTTTTATCACTGCCAGTATTAGCCGGGGCTATCACCATATTATTGACAGATCGAAATCTCAATACATCCTTTTTTGATCCGGCTGG-------------
>ENT2208_M_bonita
-------------------------------------------------------------------------------------------------------------------------GGATTTGGAAATTGATTAGTTCCAATAATACTCGGAGCCCCTGACATAGCTTTCCCCCGAATAAATAATATAAGATTTTGATTATTACCCCCCTCACTTTTATTACTCCTACTTGGTTCTATGGTAGAAAATGGTGCAGGCACCGGTTGAACTGTTTACCCTCCCCTGGCCTCTAACATTTCCCACACTGGACCTTCAGTCGATTTAACTATTTTCTCACTACATATGGCGGGAATTTCATCTATTCTGGGAGCAATCAATTTTATCTCAACAATTATCAATATAAAACCCACAAATATAAAATTTGATCAGATACCCCTATTCGTTTGATCTGTTCTTATTACTGCTATTCTCCTTCTTTTATCTCTCCCAGTATTAGCGGGGGCCATCACCATACTTTTAACTGATCGTAATTTAAA-------------------------------------
>ENT2209_M_bonita
--------------------------------------------------------------------------------------------------------------------------------------------------------------------------------------------------------------------------------TACTCCTACTTGGTTCTATGGTAGAAAATGGTGCAGGCACCGGTTGAACTGTTTACCCTCCTCTGGCCTCTAACATTTCCCACACTGGACCTTCAGTCGATTTAACTATTTTCTCACTACATATAGCAGGAATTTCATCTATTCTGGGAGCAATCAATTTTATCTCAACAATTATCAATATAAAACCCACAAATATAAAATTTGATCAGATACCCCTATTCGTTTGATCTGTTCTTATTACTGCTATTCTCCTTCTTTTATCTCTCCCAGTATTAGCGGGTGCCATCACCATACTTTTAACTGATCGTAATTTAAATACCTCATTTTTCGACCCCGCTGGAGGGGGAGACCCT
>ENT2210_M_bonita
---------------------------------------------------------------------------------------------------------------------------------------------------------------------------------------------------------------------------------------ACTTGGTTCTATGGTAGAAAATGGTGCAGGCACCGGTTGAACTGTTTACCCTCCCCTGGCCTCTAACATTTCCCACACTGGACCTTCAGTCGATTTAACTATTTTCTCACTACATATGGCAGGAATTTCATCTATTCTGGGAGCAATCAATTTTATCTCAACAATTATCAATATAAAACCCACAAATATAAAATTTGATCAGATACCCCTATTCGTTTGATCTGTTCTTATTACTGCTATTCTCCTTCTTTTATCTCTCCCAGTATTAGCGGGGGCCATCACCATACTTTTAACTGATCGTAATTTAAATACCTCATTTTTCGACCCCGCTGGAGGGGGAGACCCT
>ENT2214_M_talhada
------------------AACCCCCGGCTATTTAATTGGCAATGACCAGATTTACAATGTAATTGTAACTGCCCATGCTTTTATCATAATTTTTTTTATAATTATACCCATTATAATTGGAGGATTCGGAAATTGACTTATCCCGCTAATATTGGGAGCCCCTGACATAGCCTTCCCCCGAATAAATAATATAAGGTTTTGGCTTTTACCACCATCTCTCTCTCTCTTATTACTTGGATCCATAATTGACAATGGAGCAGGCACTGGATGAACAGTTTACCCCCCTCTTGCTTCCAATATTTCTCATAGAGGACCTTCTGTTGATTTAACAATTTTTTCTTTACATATAGCGGGAATCTCTTCAATTTTAGGGGCCATTAATTTTATTTCAACTATTTTAAACATAAAACCCACAAATATAAAATATGACCAAATACCTCTTCTTGTTTGAGCAATCTTAATCACAACAATCTTATTACTTCTTTCACTACCTGTTTTAGCAGGCGCCATTACAATATTATTAACAGACCGTAAT------------------------------------------
>ENT2216_M_talhada
-----------AACTCTCAACCCCCGGCTATTTAATTGGCAATGACCAGATTTACAATGTAATTGTAACTGCCCATGCTTTTATCATAATTTTTTTTATAATTATACCCATTATAATTGGAGGATTCGGAAATTGACTTATCCCGCTAATATTGGGAGCCCCTGACATAGCCTTCCCCCGAATAAATAATATAAGGTTTTGGCTTTTACCACCATCTCTCTCTCTCTTATTACTTGGATCCATAATTGACAATGGAGCAGGCACTGGATGAACAGTTTACCCCCCTCTTGCTTCCAATATTTCTCATAGAGGACCTTCTGTTGATTTAACAATTTTTTCTTTACATATAGCGGGAATCTCTTCAATTTTAGGGGCCATTAATTTTATTTCAACTATTTTAAACATAAAACCCACAAATATAAAATATGACCAAATACCTCTTCTTGTTTGAGCAATCTTAATCACAACAATCTTATTACTTCTTTCACTACCTGTTTTAGCAGGCGCCATTACAATATTATTAACAGACCGTAATTTAAATTCCTGTTTTTT-------------------------
>ENT2217_M_talhada
---------------------------CTATTTAATTGGCAATGACCAGATTTACAATGTAATTGTAACTGCCCATGCTTTTATCATAATTTTTTTTATAATTATACCCATTATAATTGGAGGATTCGGAAATTGACTTATCCCGCTAATATTGGGAGCCCCTGACATAGCCTTCCCCCGAATAAATAATATAAGGTTTTGGCTTTTACCACCATCTCTCTCTCTCTTATTACTTGGATCCATAATTGACAATGGAGCAGGCACTGGATGAACAGTTTACCCCCCTCTTGCTTCCAATATTTCTCATAGAGGACCTTCTGTTGATTTAACAATTTTTTCTTTACATATAGCGGGAATCTCTTCAATTTTAGGGGCCATTAATTTTATTTCAACTATTTTAAACATAAAACCCACAAATATAAAATATGACCAAATACCTCTTCTTGTTTGAGCAATCTTAATCACAACAATCTTATTACTTCTTTCACTACCTGTTTTAGCAGGCGCCATTACAATATTATTAACAGACCGTAATTTAAATTCCTGTTTTTTTG-----------------------
>ENT2218_vulgaris
---------------------------------------------------------------------------------------AATTTTTTTTATAATTATACCAATTATAATTGGTGGATTTGGAAATTGATTAGTTCCTTTAATATTAGGAGCCCCCGATATAGCTTTCCCCCGAATAAATAATATAAGATTTTGACTACTACCCCCATCTTTATCCCTATTAATTTTAGGCTCTTTAACCGAAAATGGAGCAGGTACAGGATGAACTGTTTACCCCCCTTTAGCATCAAATATCTCTCATGCAGGCCCATCAGTAGACCTGACTATCTTCTCCTTACACATAGCAGGGATTTCCTCCATTTTAGGAGCAATTAACTTCATCTCCACCACTATTAATATGAAACCCTTAAATATAAAATTCGATCAAATACCCTTATTTGTTTGATCAGTTTTAATTACAGCAATTTTACTTCTCCTATCACTTCCTGTTTTAGCAG--------------------------------------------------------------------------
>ENT2221_M_itabaiana
---------------------------------------------------------------------------------------------------------------------------------------------------------------------------------------------------------ACTTCTTCCCCCCTCACTCTCCTTATTATTACTTGGATCAATAGTAGAAAATGGTGCTGGCACAGGCTGAACTGTATACCCTCCCTTAGCCTCTAATATTTCACATACAGGACCTTCAGTAGATTTAACTATTTTCTCCCTACATATAGCAGGTATTTCCTCTATTTTAGGAGCAATTAATTTTATTTCTACAATCATTAATATAAAACCTCTAAACATAAAATTTGATCAGATACCTCTCTTTGTGTGATCAGTCTTAATTACTGCAATTCTTCTTCTTCTTTCACTACCTGTTTTAGCAGGAGCTATTACAATACTTCTTACTGA-------------------------------------------------
>ENT2278_M_amplitudinis
--------------------------------------------------------------------------------------------------------------------------------------------------------------------------------------------------------GACTTTTACCCCCCTCACTATTATTATTACTATTAGGGTCCATAACTGAAAATGGTGCAGGCACTGGTTGAACAGTTTATCCCCCATTAGCTGCTAATATTTCTCACCCAGGTCCTTCTGTAGATCTAACTATTTTTTCCCTCCATATGGCTGGAATCTCCTCCATTTTAGGAGCCATCAATTTTATTTCAACTATTATTAATATAAAGCCCATTAATATAAAATTTGACCAACTGCCCCTCTTTGTATGG------------------------------------------------------------------------------------------------------------------------------
>ENT2280_M_caraca
--------------------------------------------------------------------------------------------------------------------------------------GATTAGTTCCCCTAATATTAGGGGCCCCAGATATAGCTTTCCCCCGTATGAATAATATAAGATTCTGGCTACTACCCCCCTCCCTATCTCTCTTATTATTGGGGTCTATAGTCGAAAATGGAGCTGGTACTGGCTGAACAGTCTACCCCCCATTAGCTTCAAATATTTCTCACACAGGGCCTTCAGTTGACTTAACCATTTTTTCACTGCATATAGCGGGAATCTCCTCCATTCTCGGGGCTATTAACTTCATCTCTACAATTATTAACATAAAACCCGTAAATATAAAATTTGACCAAATACCCCTATTTGTTTGATCCGTTCTTATCACAGCTATCCTCCTACTACTATCCCTCCCAGTGCTCGCGGGGGCTATTACAATACTCCTAACAGATCGTAACCTAAACTCATCATTTTTCGACCCCGCAGGAGGGGGAGATCCA
>ENT2282_M_acuminata
--------------------------GGTATTTAATTGGAAATGACCAAATTTATAACGTAATTGTTACTGCTCACGCCTTCGTGATAATTTTCTTTATAATTATACCTATTATAATCGGGGGATTTGGAAACTGATTGGTTCCCCTTATACTGGGAGCTCCCGATATAGCATTCCCCCGAATAAATAATATAAGATTCTGACTTTTACCCCCTTCCCTATCTCTTTTATTATTAGGGTCTATAGTTGAAAACGGGGCTGGGACAGGCTGAACTGTTTACCCCCCTCTTGCAGCAAATATCTCCCACACAGGACCATCAGTGGACTTAACTATTTTTTCTCTTCATATGGCGGGAATCTCATCAATTTTAGGTGCTATTAATTTTATCTCGACTATTATTAACATAAAACCTATTAATATAAAATTTGATCAAATACCCTTATTTGTATGATCAGTCTTAATCACAGCGATTCTCCTCCTTCTATCTCTACCCGTACTAGCAGGAGCTATTACCATA------------------------------------------------------------
>ENT2284_M_acuminata
----------------------------------------------------------GTAATTGTTACTGCTCACGCCTTCGTGATAATTTTCTTTATAATTATACCTATTATAATCGGGGGATTTGGAAACTGATTGGTTCCCCTTATACTGGGAGCTCCCGATATAGCATTCCCCCGAATAAATAATATAAGATTCTGACTTTTACCCCCTTCCCTATCTCTTTTATTATTAGGGTCTATAGTTGAAAACGGGGCTGGGACAGGCTGAACTGTTTACCCCCCTCTTGCAGCAAATATCTCCCACACAGGACCATCAGTGGACTTAACTATTTTTTCTCTTCATATGGCGGGAATCTCATCAATTTTAGGTGCTATTAATTTTATCTCGACTATTATTAACATAAAACCTATTAATATAAAATTTGATCAAATACCCTTATTTGTATGATCAGTCTTAATCACAGCGATTCTCCTCCTTCT----------------------------------------------------------------------------------------------
>ENT2285_M_acuminata
----------------------------------------------------------------------------------------------------------------------------------------------------------------------------TTCCCCCGAATAAATAATATAAGATTCTGACTTTTACCCCCTTCCCTATCTCTTTTATTATTAGGGTCTATAGTTGAAAACGGGGCTGGGACAGGCTGAACTGTTTACCCCCCTCTTGCAGCAAATATCTCCCACACAGGACCATCAGTGGACTTAACTATTTTTTCTCTTCATATGGCGGGAATCTCATCAATTTTAGGTGCTATTAATTTTATCTCGACTATTATTAACATAAAACCTATTAATATAAAATTTGATCAAATACCCTTATTTGTATGATCAGTCTTAATCACAGCGATTCTCCTCCTTCTATCTCTACCCGTACTAGCAGGAGCTATTACCATACTGCTTACAGATCGAAATTTAAATACTTCA------------------------------
>ENT2288_M_rafaeli
-------------------------------------------------------------------------------------------------------------------------------------------------------------------------------------------------------------TTACCCCCCTCTCTTTCTTTACTATTACTAGGATCAATAGTAGAAAATGGGGCCGGAACAGGTTGAACTGTATACCCCCCCTTAGCCGCTAATATCTCCCATACAGGTCCTTCAGTAGATTTAACTATTTTCTCCCTCCATATAGCCGGAATCTCATCAATTTTAGGAGCTATCAATTTTATCTCAACAATTATCAACATAAAACCTGTTAACATAAAATTTGACCAAATACCTTTATTTGTCTGATCAGTATTAATCACCGCAATCTTACTTCTTTTATCATTACCTGTATTAGCTGGCGCTATTACAATATTACTAACAG--------------------------------------------------
>ENT2289_M_rafaeli
---------------------------------------------------------------------------------------------------------------------------------------------------------------------------------------------------------ACTTTTACCCCCCTCTCTTTCTTTACTATTACTAGGATCAATAGTAGAAAATGGGGCCGGAACAGGTTGAACTGTATACCCCCCCTTAGCCGCTAATATCTCCCATACAGGTCCTTCAGTAGACTTAACTATTTTCTCCCTCCATATAGCCGGAATCTCATCAATTTTAGGAGCTATCAATTTTATCTCAACAATTATCAACATAAAACCTGTTAACATAAAATTTGACCAAATACCTTTATTTGTCTGATCAGTATTAATCACCGCAATCTTACTTCTTTTATCATTACCTGTATTAGCTGGCGCTATTACAATATTACTAACAGATCGAAATCTCAATACATCCTTTTTCGACCCCGCAGGAGGGGGAGACCC-
>ENT2292_M_caraca
CATTCGACTCGAACTAAGAACCCCCGGATACTTAATCGGAAACGATCAAATTTATAATGTAATTGTTACAGCCCACGCTTTCATTATAATTTTTTTTATAATTATACCAATCATAATTGGGGGATTCGGAAACTGACTAGTTCCCCTAATATTAGGGGCCCCAGATATAGCTTTCCCCCGTATGAATAATATAAGATTCTGGCTACTACCCCCCTCCCTATCTCTCTTATTATTGGGGTCTATAGTCGAAAATGGAGCTGGTACTGGTTGAACAGTCTACCCCCCATTAGCTTCAAATATTTCTCACACAGGACCTTCAGTTGACTTAACCATTTTTTCACTGCATATAGCGGGAATCTCCTCCATTCTCGGGGCTATTAACTTCATCTCTACAATTATTAACATAAAACCCATAAATATAAAATTTGACCAAATACCCCTATTTGTTTGATCCGTTCTTATCACAGCTATCCTCCTACTACTA---------------------------------------------------------------------------------------------
>ENT2330_M_longissima
------------------------------------------------------------------------------------------------------------------------------------------------------------------------------------------TAATATAAGATTCTGACTTCTTCCGCCCTCTCTCTCACTATTATTACTAGGATCCATAGTAGAAAACGGAGCCGGCACAGGCTGAACAGTTTACCCCCCATTAGCTTCCAACATTTCCCATACAGGACCCTCTGTCGACCTCACTATTTTCTCCCTGCACATAGCAGGAATTTCTTCTATTTTGGGGGCCATTAACTTTATCTCCACAATTATTAATATAAAACCCTTAAACATAAAACTAGATCAAATACCTCTTTTTGTTTGATCAGTCCTAATTACTGCCATTCTCCTCCTTCTCTCTCTCCCTGTCTTAGCAGGGGCTATTACCATGCTTCTCACTGATCGAAATTTAAATTCGTCGTTTTTTGACCCCGCAGGAGGAGGAGACCCT
>ENT2461_M_caraca
CATTCGACTCGAACTAAGAACCCCCGGATACTTAATCGGAAACGATCAAATTTATAATGTAATTGTTACAGCCCACGCTTTCATTATAATTTTTTTTATAATTATACCAATCATAATTGGGGGATTCGGAAACTGACTAGTTCCCCTAATATTAGGGGCCCCAGATATAGCTTTCCCCCGTATGAATAATATAAGATTCTGGCTACTACCCCCCTCCCTATCTCTCTTATTATTGGGGTCTATAGTCGAAAATGGAGCTGGTACTGGCTGAACAGTCTACCCCCCATTAGCTTCAAATATTTCTCACACAGGACCTTCAGTTGACTTAACCATTTTTTCACTGCATATAGCGGGAATCTCCTCCATTCTCGGGGCTATTAACTTCATCTCTACAATTATTAACATAAAACCCGTAAATATAAAATTTGACCAAATACCCCTATTTGTTTGATCCGTTCTTATCACAGCTATCCTCCTACTACTATCCCTCCCAGTGCTCGCGGGGGCTATTACAATACTCCTAACAGATCGTAACCTAAACTCATCATTTTTCGACCCCGCAGGAGGGGGAGATCCA
>ENT2462_M_caraca
CATTCGACTCGAACTAAGAACCCCCGGATACTTAATCGGAAACGATCAAATTTATAATGTAATTGTTACAGCCCACGCTTTCATTATAATTTTTTTTATAATTATACCAATCATAATTGGGGGATTCGGAAACTGACTAGTTCCCCTAATATTAGGGGCCCCAGATATAGCTTTCCCCCGTATGAATAATATAAGATTCTGGCTACTACCCCCCTCCCTATCTCTCTTATTATTGGGGTCTATAGTCGAAAATGGAGCTGGTACTGGCTGAACAGTCTACCCCCCATTAGCTTCAAATATTTCTCACACAGGACCTTCAGTTGACTTAACCATTTTTTCACTGCATATAGCGGGAATCTCCTCCATTCTCGGGGCTATTAACTTCATCTCTACAATTATTAACATAAAACCCGTAAATATAAAATTTGACCAAATACCCCTATTTGTTTGATCCGTTCTTATCACAGCTATCCTCCTACTACTATCCCTCCCAGTGCTCGCGGGGGCTATTACAATACTCCTAACAGATCGTAACCTAAACTCATCATTTTTCGACCCCGCAGGAGGGGGAGATC--
>ENT2463_M_caraca
CATTCGACTCGAACTAAGAACCCCCGGATACTTAATCGGAAACGATCAAATTTATAATGTAATTGTTACAGCCCACGCTTTCATTATAATTTTTTTTATAATTATACCAATCATAATTGGGGGATTCGGAAACTGACTAGTTCCCCTAATATTAGGGGCCCCAGATATAGCTTTCCCCCGTATGAATAATATAAGATTCTGGCTACTACCCCCCTCCCTATCTCTCTTATTATTGGGGTCTATAGTCGAAAATGGAGCTGGTACTGGCTGAACAGTCTACCCCCCATTAGCTTCAAATATTTCTCACACAGGGCCTTCAGTTGACTTAACCATTTTTTCACTGCATATAGCGGGAATCTCCTCCATTCTCGGGGCTATTAACTTCATCTCTACAATTATTAACATAAAACCCGTAAATATAAAATTTGACCAAATACCCCTATTTGTTTGATCCGTTCTTATCACAGCTATCCTCCTACTACTATCCCTCCCAGTGCTCGCGGGGGCTATTACAATACTCCTAACAGATCGTAACCTAAACTCATCATTTTTCGACCCCGCAGGAGGGGG-------
>ENT2464_M_caraca
CATTCGACTCGAACTAAGAACCCCCGGATACTTAATCGGAAACGATCAAATTTATAATGTAATTGTTACAGCCCACGCTTTCATCATAATTTTTTTTATAATTATACCAATCATAATTGGGGGATTCGGAAACTGACTAGTTCCCCTAATATTAGGGGCCCCAGATATAGCTTTCCCCCGTATGAATAATATAAGATTCTGGCTACTACCCCCCTCCCTATCTCTCTTATTATTGGGGTCTATAGTCGAAAATGGAGCTGGTACTGGCTGAACAGTCTACCCCCCATTAGCTTCAAATATTTCTCACACAGGACCTTCAGTTGACTTAACCATTTTTTCACTGCATATAGCGGGAATCTCCTCCATTCTCGGGGCTATTAACTTCATCTCTACAATTATTAACATAAAACCCGTAAATATAAAATTTGACCAAATACCCCTATTTGTTTGATCCGTTCTTATCACAGCTATCCTCCTACTACTATCCCTCCCAGTGCTCGCGGGGGCTATTACAATACTCCTAACAGATCGTAACCTAAACTCATCATTTTTCGACCCCGCAGGAGGGGGAGATCCA
>ENT2465_M_caraca
CATTCGACTCGAACTAAGAACCCCCGGATACTTAATCGGAAACGATCAAATTTATAATGTAATTGTTACAGCCCACGCTTTCATTATAATTTTTTTTATAATTATACCAATCATAATTGGGGGATTCGGAAACTGACTAGTTCCCCTAATATTAGGGGCCCCAGATATAGCTTTCCCCCGTATGAATAATATAAGATTCTGGCTACTACCCCCCTCCCTATCTCTCTTATTATTGGGGTCTATAGTCGAAAATGGAGCTGGTACTGGCTGAACAGTCTACCCCCCATTAGCTTCAAATATTTCTCACACAGGACCTTCAGTTGACTTAACCATTTTTTCACTGCATATAGCGGGAATCTCCTCCATTCTCGGGGCTATTAACTTCATCTCTACAATTATTAACATAAAACCCGTAAATATAAAATTTGACCAAATACCCCTATTTGTTTGATCCGTTCTTATCACAGCTATCCTCCTACTACTATCCCTCCCAGTGCTCGCGGGGGCTATTACAATACTCCTAACAGATCGTAACCTAAACTCATCATTTTTCGACCCCGCAGGAGGGGG-------
>ENT2466_M_vulgaris
TATTCGACTAGAACTAAGAACTCCCGGCTACCTTATCGGTAATGATCAAATTTATAATGTAATTGTTACTGCCCATGCCTTTATTATAATTTTTTTTATAATCATACCAATTATAATTGGTGGATTTGGAAATTGATTAGTTCCTTTAATATTAGGAGCCCCCGATATAGCTTTCCCCCGAATAAATAATATAAGATTTTGACTACTACCCCCATCTTTATCCCTATTAATTTTAGGATCTTTAACCGAAAACGGGGCAGGCACAGGATGAACTGTTTACCCCCCTTTAGCATCAAATATCTCTCATGCAGGCCCATCAGTAGACCTGACTATCTTCTCCTTACACATAGCCGGAATTTCTTCCATTTTAGGGGCAATTAACTTCATCTCCACCATTATTAATATAAAACCCTTAAACATAAAATTCGATCAAATACCCCTATTTGTTTGATCAGTTTTAATTACAGCAATTTTACTTCTCCTATCACTTCCTGTTTTAGCAGGAGCTATTACTATACTCTTAACTGACCGAAATTTAAATACCTCTTTTTTTGACCCCGCAGGGGGGGGA------
>ENT2467_M_vulgaris
TATTCGACTAGAACTAAGAACTCCCGGCTACCTTATCGGTAATGATCAAATTTATAATGTAATTGTTACTGCCCATGCCTTTATTATAATTTTTTTTATAATCATACCAATTATAATTGGTGGATTTGGAAATTGATTAGTTCCTTTAATATTAGGAGCCCCCGATATAGCTTTCCCCCGAATAAATAATATAAGATTTTGACTACTACCCCCATCTTTATCCCTATTAATTTTAGGATCTTTAACCGAAAACGGGGCAGGCACAGGATGAACTGTTTACCCCCCTTTAGCATCAAATATCTCTCATGCAGGCCCATCAGTAGACCTGACTATCTTCTCCTTACACATAGCCGGAATTTCTTCCATTTTAGGGGCAATTAACTTCATCTCCACCATTATTAATATAAAACCCTTAAACATAAAATTCGATCAAATACCCCTATTTGTTTGATCAGTTTTAATTACAGCAATTTTACTTCTCCTATCACTTCCTGTTTTAGCAGGAGCTATTACTATACTCTTAACTGACCGAAATTTAAATACCTCTTTTTTTGACCCCGCAGGGGGGG--------
>ENT2468_M_vulgaris
TATTCGGCTAGAACTAAGAACCCCCGGCTACCTTATCGGTAATGATCAAATTTATAATGTAATTGTTACTGCCCATGCCTTTATTATAATTTTTTTTATAATTATACCAATTATAATTGGTGGATTTGGAAATTGATTAGTTCCTTTAATATTGGGAGCCCCCGATATAGCTTTCCCCCGAATAAATAATATAAGATTTTGACTACTACCCCCATCTTTATCCCTATTAATTTTAGGCTCTTTAACCGAAAATGGAGCAGGTACAGGATGAACTGTTTACCCCCCCTTAGCATCAAATATCTCCCATACAGGCCCATCAGTAGATCTGACTATCTTCTCCTTACACATAGCCGGAATTTCTTCCATTTTAGGAGCAATTAACTTCATCTCCACCATTATTAATATAAAACCCTTAAACATAAAATTCGATCAAATACCCCTATTTGTTTGATCAGTTTTAATTACAGCAATTTTACTTCTCCTATCACTTCCTGTTTTAGCAGGAGCTATTACTATACTCTTAACTGACCGAAATTTAAATACCTCTTTCTTTGACCCCGCAGGAGGGGGAGAC---
>ENT2469_M_vulgaris
TATTCGACTAGAACTAAGAACTCCCGGCTACCTTATCGGTAATGATCAAATTTATAATGTAATTGTTACTGCCCATGCCTTTATTATAATTTTTTTTATAATCATACCAATTATAATTGGTGGATTTGGAAATTGATTAGTTCCTTTAATATTAGGAGCCCCCGATATAGCTTTCCCCCGAATAAATAATATAAGATTTTGACTACTACCCCCATCTTTATCCCTATTAATTTTAGGATCTTTAACCGAAAACGGGGCAGGCACAGGATGAACTGTTTACCCCCCTTTAGCATCAAATATCTCTCATGCAGGCCCATCAGTAGACCTGACTATCTTCTCCTTACACATAGCCGGAATTTCTTCCATTTTAGGGGCAATTAACTTCATCTCCACCATTATTAATATAAAACCCTTAAACATAAAATTCGATCAAATACCCCTATTTGTTTGATCAGTTTTAATTACAGCAATTTTACTTCTCCTATCACTTCCTGTTTTAGCAGGAGCTATTACTATACTCTTAACTGACCGAAATTTAAATACCTCTTTTTTTGACCCCGCAGGGGGGG--------
>ENT2470_M_vulgaris
TATTCGACTAGAACTAAGAACCCCCGGCTACCTTATCGGTAATGATCAAATTTATAATGTAATTGTTACTGCCCATGCCTTTATTATAATTTTTTTTATAATTATACCAATTATAATTGGTGGATTTGGGAATTGATTAGTTCCTTTAATATTGGGAGCTCCCGATATAGCTTTCCCCCGAATAAATAATATAAGATTTTGACTACTACCCCCATCTTTATCCCTATTAATTTTAGGCTCTTTAACCGAAAATGGAGCAGGTACAGGATGAACTGTTTACCCCCCTTTAGCATCAAATATCTCTCATGCAGGCCCATCAGTAGATCTGACTATCTTCTCCTTACACATAGCCGGAATTTCTTCCATTTTAGGAGCAATTAACTTCATCTCCACCATTATTAATATAAAACCCTTAAACATAAAATTCGATCAAATACCCCTATTTGTTTGGTCAGTTTTAATTACAGCAATTTTACTTCTCCTATCACTTCCTGTTTTAGCAGGAGCTATTACTATACTCTTAACTGACCGAAATTTAAATACCTCTTTCTTTGACCCCGCAGGAGGGGGAG-----
>ENT2508_M_bracui
------------------------------------------------------------------------------------------------------------------------------------TTGATTAGTTCCTCTAATAATTGGAGCCCCTGATATAGCATTCCCCCGAATAAATAATATAAGGTTTTGACTCTTACCCCCCTCCCTATCCCTGCTACTGATTGGATCTATAGTAGAAAATGGGGCAGGAACAGGATGAACCGTCTACCCCCCATTAGCAGCTAATATCTCCCATACTGGGCCCTCAGTAGATCTAACTATCTTTTCCCTTCACATAGCTGGCATCTCTTCTATTTTAGGGGCTATTAATTTTATCTCTACCATCATAAATATAAAACCCATTAATATGAAATTCGATCAAATACCCTTATTTGTCTGATCAGTACTAATCACAGCAATTTTACTCCTCCTGTCTCTTCCTGTATTAGCAGGAGCTATCACTATATTATTAACTGATCGAAACTTAAATACTTCTTTTTTCGACCCTGCGGGAGGAGGAGACCCT
>ENT2509_M_bracui
---------------------------------------------------------------------------------------------------------------------------------AAATTGATTAGTTCCTCTAATAATTGGAGCCCCTGATATAGCATTCCCCCGAATAAATAATATAAGGTTTTGACTCTTACCCCCCTCCCTATCCCTGCTACTGATTGGATCTATAGTAGAAAATGGGGCAGGAACAGGATGAACCGTCTACCCCCCATTAGCAGCTAATATCTCCCATACTGGGCCCTCAGTAGATCTAACTATCTTTTCCCTTCACATAGCTGGCATCTCTTCTATTTTAGGGGCTATTAATTTTATCTCTACCATCATAAATATAAAACCCATTAATATGAAATTCGATCAAATACCCTTATTTGTCTGATCAGTACTAATCACAGCAATTTTACTCCTCCTGTCTCTTCCTGTATTAGCAGGAGCTATCACTATATTATTAACTGATCGAAACTTAAATACTTCTTTTTTCGACCCTGCGGGAGGAGGAGACCCT
>ENT2510_M_bracui
---------------------------------------------------------------------------------------------------------------------------------AAATTGATTAGTTCCTCTAATAATTGGAGCCCCTGATATAGCATTCCCCCGAATAAATAATATAAGGTTTTGACTCTTACCCCCCTCCCTATCCCTGCTACTGATTAGATCTATAGTAGAAAATGGGGCAGGAACAGGATGAACCGTCTACCCCCCATTAGCAGCTAATATCTCCCATACTGGGCCCTCAGTAGATCTAACTATCTTTTCCCTTCACATAGCTGGCATCTCTTCTATTTTAGGGGCTATTAATTTTATCTCTACCATCATAAATATAAAACCCATTAATATGAAATTCGATCAAATACCCTTATTTGTCTGATCAGTACTAATCACAGCAATTTTACTCCTCCTGTCTCTCCCTGTATTAGCAGGAGCTATCACTATATTATTAACTGATCGAAACTTAAATACTTCTTTTTTCGACCCTGCAGGAGGGGGAGACCCT
>ENT2511_M_bracui
-----------------------------------------------------------------------------------------------------------------------------------ATTGATTAGTTCCTCTAATAATTGGAGCCCCTGATATAGCATTCCCCCGAATAAATAATATAAGGTTTTGACTCTTACCCCCCTCCCTATCCCTGCTACTGATTGGATCTATAGTAGAAAATGGGGCAGGAACAGGATGAACCGTCTACCCCCCATTAGCAGCTAATATCTCCCATACTGGGCCCTCAGTAGATCTAACTATCTTTTCCCTTCACATAGCTGGCATCTCTTCTATTTTAGGGGCTATTAATTTTATCTCTACCATCATAAATATAAAACCCATTAATATGAAATTCGATCAAATACCCTTATTTGTCTGATCAGTACTAATCACAGCAATTTTACTCCTCCTGTCTCTTCCTGTATTAGCAGGAGCTATCACTATATTATTAACTGATCGAAACTTAAATACTTCTTTTTTCGACCCTGCGGGAGGAGGAGACCCT
>ENT2773_M_tere
AATTCGTCTAGAATTATCTACCCCCGGATATTTAATTGGGAATGATCAAATTTACAATGTAATTGTAACTGCTCATGCTTTTATTATAATTTTTTTTATAATTATACCTATTATAATTGGCGGATTTGGAAACTGACTTATCCCCCTAATATTAGGAGCCCCTGATATAGCTTTCCCCCGAATAAATAATATAAGATTTTGACTTTTACCGCCCTCTCTTTCTCTCTTATTACTTGGCTCAATAATTGATAATGGTGCAGGTACCGGATGAACAGTTTATCCCCCCCTTGCTTCCAATATCTCACATAGAGGACCCTCTGTTGATTTAACAATTTTTTCACTTCACATAGCAGGAATCTCCTCAATCTTAGGAGCTATTAATTTTATTTCAACAATTTTAAACATAAAACCAACAAATATAAAATATGATCAAATACCTCTTCTTGTTTGGGCAATCTTAATCACAACAATTTTACTACTTCTTTCCCTACCTGTATTAGCAGGTGCTATCACCATGTTATTAACAGATCGTAACTTAAATTCTTGTTTTTTCGACCCAGCAGGGGGAGGAGATCCC
>ENT2774_M_tere
AATTCGTCTAGAATTATCTACCCCCGGATATTTAATTGGGAATGATCAAATTTACAATGTAATTGTAACTGCTCATGCTTTTATTATAATTTTTTTTATAATTATACCTATTATAATTGGCGGATTTGGAAACTGACTTATCCCCCTAATATTAGGAGCCCCTGATATAGCTTTCCCCCGAATAAATAATATAAGATTTTGACTTTTACCGCCCTCTCTTTCTCTCTTATTACTTGGCTCAATAATTGATAATGGTGCAGGTACCGGATGAACAGTTTATCCCCCCCTTGCTTCCAATATCTCACATAGAGGACCCTCTGTTGATTTAACAATTTTTTCACTTCACATAGCAGGAATCTCCTCAATCTTAGGAGCTATTAATTTTATTTCAACAATTTTAAACATAAAACCAACAAATATAAAATATGATCAAATACCTCTTCTTGTTTGGGCAATCTTAATCACAACAATTTTACTACTTCTTTCCCTACCTGTATTAGCAGGTGCTATCACCATATTATTAACAGATCGTAACTTAAATTCTTGTTTTT--------------------------
>ENT2775_M_tere
AATTCGTCTAGAATTATCTACCCCCGGATATTTAATTGGGAATGATCAAATTTACAATGTAATTGTAACTGCTCATGCTTTTATTATAATTTTTTTTATAATTATACCTATTATAATTGGCGGATTTGGAAACTGACTTATCCCCCTAATATTAGGAGCCCCTGATATAGCTTTCCCCCGAATAAATAATATAAGATTTTGACTTTTACCGCCCTCTCTTTCTCTCTTATTACTTGGCTCAATAATTGATAATGGTGCAGGTACCGGATGAACAGTTTATCCCCCCCTTGCTTCCAATATCTCACATAGAGGACCCTCTGTTGATTTAACAATTTTTTCACTTCACATAGCAGGAATCTCCTCAATCTTAGGAGCTATTAATTTTATTTCAACAATTTTAAACATAAAACCAACAAATATAAAATATGATCAAATACCTCTTCTTGTTTGGGCAATCTTAATCACAACAATTTTACTACTTCTTTCCCTACCTGTATTAGCAGGTGCTATCACCATGTTATTAACAGATCGTAACTTAAATTCTTGTTTTTTCGACCCAG-----------------
>ENT2776_M_talhada
---------------------------------------------------------------------------------------------------------------------------------AAATTGATTAGTTCCGCTAATATTGGGAGCCCCTGACATAGCCTTCCCCCGAATAAATAATATAAGGTTTTGGCTTTTACCACCATCTCTCTCTCTCTTATTACTTGGATCCATAATTGACAATGGAGCAGGCACTGGATGAACAGTTTACCCCCCTCTTGCTTCCAATATTTCTCATAGAGGACCTTCTGTTGATTTAACAATTTTTTCTTTACATATAGCGGGAATCTCTTCAATTTTAGGGGCCATTAATTTTATTTCAACTATTTTAAACATAAAACCCACAAATATAAAATATGACCAAATACCTCTTCTTGTTTGAGCAATCTTAATCACAACAATCTTATTACTTCTTTCACTACCTGTTTTAGCAGGCGCCATTACAATATTATTAACAGACCGTAATTTAAATTCCTGTTTTTTTGACCCAGCAGGTGGGGGCGATCCC
>ENT2779_M_acuminata
CATCCGTCTCGAGCTAAGAACTCCTGGGTATTTAATTGGAAATGACCAAATTTATAACGTAATTGTTACTGCTCACGCCTTCGTGATAATTTTCTTTATAATTATACCTATTATAATCGGGGGATTTGGAAACTGATTGGTTCCCCTTATACTGGGAGCTCCCGATATAGCATTCCCCCGAATAAATAATATAAGATTCTGACTTTTACCCCCTTCCCTATCTCTTTTATTATTAGGGTCTATAGTTGAAAACGGGGCTGGGACAGGCTGAACTGTTTACCCCCCTCTTGCAGCAAATATCTCCCACACAGGACCATCAGTGGACTTAACTATTTTTTCTCTTCATATGGCGGGAATCTCATCAATTTTAGGTGCTATTAATTTTATCTCGACTATTATTAACATAAAACCTATTAATATAAAATTTGATCAAATACCCTTATTTGTATGATCAGTCTTAATCACAGCGATTCTCCTCCTTCTATCTCTACCCGTACTAGCAGGAGCTATTACCATACTGCTTACAGATCGAAATTTAAATACTTCATTTTTCGACCCCGCAGGTGGGGGAGATCCA
>ENT2833_M_vulgaris
TATTCGATTAGAACTAAGAACTCCCGGCTACCTTATTGGTAATGATCAAATCTATAATGTAATTGTTACTGCCCATGCCTTTATTATAATTTTTTTTATAATTATACCGATTATAATTGGTGGATTTGGAAATTGATTAGTTCCTTTAATATTAGGAGCCCCCGATATAGCTTTCCCCCGAATAAATAATATAAGATTTTGACTACTACCCCCATCTTTATCCCTATTAATTTTAGGCTCTTTAACCGAAAATGGAGCAGGTACAGGATGAACTGTTTACCCCCCTTTAGCATCAAATATCTCTCATGCAGGCCCATCAGTAGACCTAACTATCTTCTCCTTACACATGGCCGGAATTTCTTCCATTTTAGGAGCAATTAACTTCATCTCCACCATTATTAATATAAAACCCTTAAACATAAAATTCGATCAAATACCCCTATTTGTTTGATCAGTTTTAATTACAGCAATTTTACTTCTCCTATCACTTCCTGTTTTAGCAGGAGCTATTACTATACTCTTAACTGACCGAAATTTAAATACCTCTTTTTTTGACCCCGCAGGGGGGGGAGACCCC
>ENT2834_M_vulgaris
TATTCGACTAGAACTAAGAACCCCCGGCTACCTTATCGGTAATGATCAAATTTATAATGTAATTGTTACTGCCCATGCCTTTATTATAATTTTTTTTATAATTATACCAATTATAATTGGTGGATTTGGAAATTGATTAGTTCCTTTAATATTGGGAGCCCCCGATATAGCTTTCCCCCGAATAAATAATATAAGATTTTGACTACTACCCCCATCTTTATCCCTATTAATTTTAGGCTCTTTAACCGAAAATGGAGCAGGTACAGGATGAACTGTTTACCCCCCCTTAGCATCAAATATCTCTCATGCAGGCCCATCAGTAGATCTGACTATCTTCTCCTTACACATAGCCGGAATTTCTTCCATTTTAGGAGCAATTAACTTCATTTCCACCATTATTAATATAAAACCCTCAAACATAAAATTCGATCAAATACCCCTATTTGTTTGGTCAGTTTTAATTACAGCAATTTTACTTCTCCTATCACTTCCTGTTTTAGCAGGAGCTATTACTATACTCTTAACTGACCGAAATTTAAATACCTCTTTCTTTGACCCCGCGGGAGGGGGAGACCCC
>ENT2835_M_circuliforme
CATTCGACTTGAACTAAGAACCCCCGGCTATTTAATTGGTAACGACCAAATTTATAATGTCATTGTTACTGCCCATGCTTTTGTTATAATTTTTTTCATAATTATACCTATTATAATTGGAGGATTCGGTAACTGATTAGTTCCTCTAATATTAGGAGCACCAGATATGGCATTCCCTCGAATAAATAATATAAGATTTTGACTCCTTCCTCCCTCATTATCTTTACTCCTATTAGGCTCAATAGTAGAAAATGGAGCCGGAACTGGGTGAACAGTATATCCCCCTTTAGCTTCTAATATCTCCCACACTGGTCCTTCTGTTGATCTAACAATTTTTTCCTTACATATAGCAGGAATTTCCTCTATTTTAGGGGCCATTAATTTCATTTCTACTATTATCAATATAAAACCCATAAATATAAAATTAGATCAAATACCCTTATTTGTCTGATCAGTACTAATTACAGCCATTTTACTTCTCCTTTCACTGCCTGTTTTAGCAGGTGCTATTACTATACTTTTAACAGATCGTAACTTAAACTCATCATTTTTTGATCCGGCTGGAGGAGGTGATCCA
>ENT2836_M_circuliforme
-------------------ACCCCCGGCTATTTAATTGGTAACGACCAAATTTATAATGTCATTGTTACTGCCCATGCTTTTGTTATAATTTTTTTCATAATTATACCTATTATAATTGGAGGATTCGGTAACTGATTGGTTCCTCTAATATTAGGGGCACCAGATATGGCATTCCCTCGAATAAATAATATAAGATTTTGACTCCTTCCTCCCTCATTATCTTTACTCCTATTAGGCTCAATAGTAGAAAATGGAGCCGGAACTGGGTGAACAGTATACCCCCCTTTAGCTTCTAATATCTCCCACACTGGTCCTTCTGTTGATCTAACAATTTTTTCCTTACATATAGCAGGAATTTCCTCTATTTTAGGGGCCATTAATTTCATTTCTACTATTATCAATATAAAACCCATAAATATAAAATTAGATCAAATACCCTTATTTGTCTGATCAGTACTAATTACAGCCATTTTACTTCTCCTTTCACTGCCTGTTTTAGCAGGTGCTATTACTATACTTTTAACAGATCGTAATTTAAACTCATCATTTTTTGATCCGGCTGGAGGAGGTGATCCA
>ENT2837_M_circuliforme
CATTCGACTTGAACTAAGAACCCCCGGCTATTTAATTGGTAATGACCAAATTTATAATGTCATTGTTACTGCTCATGCTTTTATTATAATTTTTTTCATAATTATACCTATTATAATTGGAGGATTCGGTAACTGATTAGTTCCTCTAATATTGGGGGCACCAGATATGGCATTCCCCCGAATAAATAATATAAGATTTTGGCTCCTTCCCCCCTCATTATCCTTACTCCTATTAGGTTCAATAGTAGAAAATGGAGCCGGAACTGGGTGAACAGTTTATCCCCCATTAGCTTCTAATATCTCCCACACTGGCCCTTCTGTTGATCTAACAATTTTTTCCCTACATATAGCAGGAATTTCCTCTATTTTAGGAGCCATTAATTTCATTTCTACTATTATCAATATAAAACCCATAAATATAAAATTAGATCAAATACCCTTATTTGTCTGATCAGTACTAATTACAGCCATTTTACTTCTCCTTTCACTGCCTGTTTTAGCAGGTGCTATTACTATACTTTTAACAGATCGTAATTTAAACTCATCATTTTTTGATCCAGCTGGAGGAGGAGACCCA
>ENT2838_M_curta
TATTCGCCTCGAACTAAGAACCCCCGGTTATTTAATTGGCAACGATCAAATTTATAATGTAATTGTCACCGCTCATGCTTTTATTATAATTTTTTTCATAATTATACCCATTATAATCGGAGGATTTGGTAATTGGTTAGTCCCCCTAATACTGGGAGCACCAGATATGGCTTTTCCCCGAATAAATAACATAAGATTTTGACTATTGCCGCCCTCATTATCTTTATTACTTTTAGGCTCAATAGTAGAAAATGGGGCAGGAACTGGTTGAACAGTTTACCCTCCATTAGCCTCAAATATTTCCCATACTGGCCCATCAGTTGACTTAACAATTTTTTCATTACACATAGCAGGAATTTCCTCTATTCTCGGAGCCATCAATTTTATTTCTACAATTATTAATATAAAACCTCTAAATATAAAATTAGATCAGATACCCCTATTTATTTGATCAGTACTTATCACAGCAATTTTACTCCTATTATCTTTACCCGTCTTAGCAGGTGCAATTACCATACTTCTCACAGATCGTAATTTAAACTCATCATTTTTTGACCCTGCTGGGGGAGGAGACCCA
>ENT2839_M_circuliforme
CATTCGACTTGAACTAAGAACCCCCGGCTATTTAATTGGTAATGACCAAATTTATAATGTCATTGTTACTGCTCATGCTTTTATTATAATTTTTTTCATAATTATACCTATTATAATTGGAGGATTCGGTAACTGATTAGTTCCTCTAATATTGGGGGCACCAGATATGGCATTCCCCCGAATAAATAATATAAGATTTTGGCTCCTTCCCCCCTCATTATCCTTACTCCTATTAGGTTCAATAGTAGAAAATGGAGCCGGAACTGGGTGAACAGTTTATCCCCCATTAGCTTCTAATATCTCCCACACTGGCCCTTCTGTTGATCTAACAATTTTTTCCCTACATATAGCAGGAATTTCCTCTATTTTAGGAGCCATTAATTTCATTTCTACTATTATCAATATAAAACCCATAAATATAAAATTAGATCAAATACCCTTATTTGTCTGATCAGTACTAATTACAGCCATTTTACTTCTCCTTTCACTGCCTGTTTTAGCAGGTGCTATTACTATACTTTTAACAGATCGTAATTTAAACTCATCATTTTTTGATCCAGCTGGAGGAGGAGACCCA
>ENT2840_M_circuliforme
CATTCGACTTGAACTAAGAACCCCCGGCTATTTAATTGGTAACGACCAAATTTATAATGTCATTGTTACTGCCCATGCTTTTGTTATAATTTTTTTCATAATTATACCTATTATAATTGGAGGATTCGGTAACTGATTAGTTCCTCTAATATTAGGAGCACCAGATATGGCATTCCCTCGAATAAATAATATAAGATTTTGACTCCTTCCTCCCTCATTATCTTTACTCCTATTAGGCTCAATAGTAGAAAATGGAGCCGGAACTGGGTGAACAGTATATCCCCCTTTAGCTTCTAATATCTCCCACACTGGTCCTTCTGTTGATCTAACAATTTTTTCCTTACATATAGCAGGAATTTCCTCTATTTTAGGGGCCATTAATTTCATTTCTACTATTATCAATATAAAACCCATAAATATAAAATTAGATCAAATACCCTTATTTGTCTGATCAGTACTAATTACAGCCATTTTACTTCTCCTTTCACTGCCTGTTTTAGCAGGTGCTATTACTATACTTTTAACAGATCGTAACTTAAACTCATCATTTTTTGATCCGGCTGGAGGAGGTGATCCA
>ENT2841_M_longissima
CATTCGCCTTGAACTAAGAACCCCCGGCTACCTCATTGGAAACGATCAAATTTACAATGTAATTGTAACTGCTCATGCTTTTATCATAATTTTTTTTATAATTATACCCATCATAATTGGAGGATTTGGCAATTGATTAGTCCCACTAATATTAGGAGCCCCCGATATAGCTTTCCCCCGAATAAATAATATAAGATTCTGACTTCTTCCGCCCTCTCTCTCACTATTATTACTAGGATCCATAGTAGAAAACGGAGCCGGCACAGGCTGAACAGTTTACCCCCCATTAGCTTCCAACATTTCCCATACAGGACCCTCTGTCGACCTCACTATTTTCTCCCTGCACATAGCAGGAATTTCTTCTATTTTGGGAGCCATTAACTTTATCTCCACAATTATTAATATAAAACCCTTAAACATAAAACTAGATCAAATACCTCTTTTTGTTTGATCAGTCCTAATTACTGCCATTCTCCTCCTTCTCTCTCTCCCTGTCTTAGCAGGGGCTATTACCATGCTTCTCACTGATCGAAATTTAAATTCGTCGTTTTTTGACCCCGCAGGAGGGGGAGACCCT
>ENT2843_M_circuliforme
CATTCGACTTGAACTAAGAACCCCCGGCTATTTAATTGGTAACGACCAAATTTATAATGTCATTGTTACTGCCCATGCTTTTGTTATAATTTTTTTCATAATTATACCTATTATAATTGGAGGATTCGGTAACTGATTAGTTCCTCTAATATTAGGAGCACCAGATATGGCATTCCCTCGAATAAATAATATAAGATTTTGACTCCTTCCTCCCTCATTATCTTTACTCCTATTAGGCTCAATAGTAGAAAATGGAGCCGGAACTGGGTGAACAGTATATCCCCCTTTAGCTTCTAATATCTCCCACACTGGTCCTTCTGTTGATCTAACAATTTTTTCCTTACATATAGCAGGAATTTCCTCTATTTTAGGGGCCATTAATTTCATTTCTACTATTATCAATATAAAACCCATAAATATAAAATTAGATCAAATACCCTTATTTGTCTGATCAGTACTAATTACAGCCATTTTACTTCTCCTTTCACTGCCTGTTTTAGCAGGTGCTATTACTATACTTTTAACAGATCGTAACTTAAACTCATCATTTTTTGATCCGGCTGGAGGAGGTGATCCA
>ENT2844_M_circuliforme
CATTCGACTTGAACTAAGAACCCCCGGCTATTTAATTGGTAATGACCAAATTTATAATGTCATTGTTACTGCTCATGCTTTTATTATAATTTTTTTCATAATTATACCTATTATAATTGGAGGATTCGGTAACTGATTAGTTCCTCTAATATTAGGGGCACCAGATATGGCATTCCCCCGAATAAATAATATAAGATTTTGGCTCCTTCCCCCCTCATTATCCTTACTCCTATTAGGTTCAATAGTAGAAAATGGAGCCGGAACTGGGTGAACAGTTTATCCCCCATTAGCTTCTAATATCTCCCACACTGGCCCTTCTGTTGATCTAACAATTTTTTCCCTACATATAGCAGGAATTTCCTCTATTTTAGGAGCCATTAATTTCATTTCTACTATTATCAATATAAAACCCATAAATATAAAATTAGATCAAATACCCTTATTTGTCTGATCAGTACTAATTACAGCCATTTTACTTCTCCTTTCACTGCCTGTTTTAGCAGGTGCTATTACTATACTTTTAACAGATCGTAATTTAAACTCATCATTTTTTGATCCAGCTGGAGGAGGAGACCCA
>ENT2846_M_curta
CATTCGCCTCGAACTAAGAACCCCCGGCTATTTAATTGGCAACGATCAAATTTATAATGTAATTGTCACCGCTCATGCTTTTATTATAATTTTTTTCATAATTATACCCATTATAATCGGGGGATTCGGTAACTGATTAGTCCCTCTAATACTGGGAGCACCAGATATAGCCTTTCCCCGAATAAATAACATAAGATTTTGACTATTGCCCCCCTCATTATCTTTATTACTTTTAGGCTCAATAGTAGAAAATGGGGCAGGAACTGGTTGAACAGTTTACCCTCCATTAGCCTCAAATATTTCCCATACTGGCCCATCAGTTGACTTAACAATTTTTTCATTACACATAGCGGGAATTTCCTCTATTCTCGGGGCCATCAATTTTATTTCTACAATTATTAATATAAAACCTCTAAATATAAAATTAGATCAGATACCCCTATTTGTTTGATCAGTACTTATCACAGCAATTTTACTCCTATTATCTTTACCCGTCTTAGCAGGTGCGATTACCATACTTCTCACAGATCGTAATTTAAACTCATCATTTTTTGACCCTGCTGGAGGAGGGGATCCA
>ENT2847_M_curta
CATTCGCCTCGAACTAAGAACCCCCGGCTATTTAATTGGCAACGATCAAATTTATAATGTAATTGTCACCGCTCATGCTTTTATTATAATTTTTTTCATAATTATACCCATTATAATCGGGGGATTCGGTAACTGATTAGTCCCTCTAATACTGGGAGCACCAGATATAGCCTTTCCCCGAATAAATAACATAAGATTTTGACTATTGCCCCCCTCATTATCTTTATTACTTTTAGGCTCAATAGTAGAAAATGGGGCAGGAACTGGTTGAACAGTTTACCCTCCATTAGCCTCAAATATTTCCCATACTGGCCCATCAGTTGACTTAACAATTTTTTCATTACACATAGCGGGAATTTCCTCTATTCTCGGGGCCATCAATTTTATTTCTACAATTATTAATATAAAACCTCTAAATATAAAATTAGATCAGATACCCCTATTTGTTTGATCAGTACTTATCACAGCAATTTTACTCCTATTATCTTTACCCGTCTTAGCAGGTGCGATTACCATACTTCTCACAGATCGTAATTTAAACTCATCATTTTTTGACCCTGCTGGAGGA---------
>ENT2848_M_curta
TATTCGCCTCGAACTAAGAACCCCCGGTTATTTAATTGGCAACGATCAAATTTATAATGTAATTGTCACCGCTCATGCTTTTATTATAATTTTTTTCATAATTATACCCATTATAATCGGAGGATTTGGTAATTGGTTAGTCCCCCTAATACTGGGAGCACCAGATATGGCTTTTCCCCGAATAAATAACATAAGATTTTGACTATTGCCGCCCTCATTATCTTTATTACTTTTAGGCTCAATAGTAGAAAATGGGGCAGGAACTGGTTGAACAGTTTACCCTCCATTAGCCTCAAATATTTCCCATACTGGCCCATCAGTTGACTTAACAATTTTTTCATTACACATAGCAGGAATTTCCTCTATTCTCGGAGCCATCAATTTTATTTCTACAATTATTAATATAAAACCTCTAAATATAAAATTAGATCAGATACCCCTATTTATTTGATCAGTACTTATCACAGCAATTTTACTCCTATTATCTTTACCCGTCTTAGCAGGTGCAATTACCATACTTCTCACAGATCGTAATTTAAACTCATCATTTTTTGACCCTGCTGGGGGAGGAGACCCA
>ENT2850_M_juana
AATTCGCCTAGAGTTAAGAACCCCTGGATACTTAATCGGAAATGACCAAATTTATAATGTAATTGTAACTGCACATGCTTTCATTATAATTTTCTTTATAATTATACCAATCATAATTGGAGGATTTGGAAATTGACTAGTTCCCCTAATACTTGGAGCCCCCGATATAGCTTTTCCTCGAATAAATAATATAAGATTTTGATTACTCCCACCTTCCATCTCACTTCTTCTTTTAGGATCAATAATCGATAATGGAGCAGGAACTGGTTGAACAGTCTACCCCCCTCTAGCCTCTAACATTTCTCATAGAGGACCCTCTGTTGATTTAACGATTTTCTCTCTTCATATAGCAGGAATTTCATCTATTTTAGGAGCTATTAATTTTATCTCAACTATTATAAATATAAAGCCTATAAATATAAAATATGACCAAATACCTTTGTTTATCTGATCTATTTTAATTACCACAATTTTATTACTTCTTTCTTTGCCTGTCTTAGCAGGTGCTATCACTATACTACTAACAGATCGGAATCTTAATACTTCATTTTTCGACCCAGCAGGGGGAGGGGACCCT
>ENT2851_M_juana
AATTCGCCTAGAATTAAGAACCCCCGGATACTTAATCGGAAATGACCAAATTTATAATGTAATTGTAACTGCACATGCTTTCATTATAATTTTCTTTATAATTATACCAATCATAATTGGGGGATTTGGAAATTGACTAGTTCCCCTAATACTTGGAGCCCCCGATATAGCCTTTCCTCGAATAAATAATATAAGATTTTGATTACTCCCGCCTTCCATCTCACTTCTTCTTTTAGGATCAATAATCGATAATGGAGCAGGAACTGGTTGAACAGTCTACCCCCCTCTAGCCTCTAACATTTCTCATAGAGGGCCCTCTGTTGATTTAACGATTTTCTCTCTTCATATAGCAGGAATTTCATCTATTTTAGGAGCTATTAATTTTATCTCAACTATTATAAATATAAAGCCTATAAATATAAAATATGACCAAATACCTTTGTTTATCTGATCTATTTTAATTACCACAATTTTATTACTTCTTTCTTTGCCTGTCTTAGCAGGTGCTATCACTATACTACTAACAGATCGGAATCTTAATACTTCATTTTTCGACCCAGCAGGGGGAGGGGACCCT
